# Supplementary material for: Evaluation of low-pass genome sequencing in polygenic risk score calculation for Parkinson’s disease
Source: Hum Genomics. 2021 Aug 28;15:58. doi: 10.1186/s40246-021-00357-w (PMC8403377; doi:10.1186/s40246-021-00357-w)
Supplement: Supplementary file 12 — Additional file 12: Supplementary Tables. [file 40246_2021_357_MOESM12_ESM.xlsx]

## Sheet: Supplementary Table 1
Supplementary Table 1. Genotype concordance statistics of total variants between imputed genotypes using 1KGP3 and high-coverage genotypes using WGS of 8 Korean invidiuals
Cov	Pearson correlation coefficient (r2)		non-reference discordance rate
	GLIMPSE	minimac4	GLIMPSE	minimac4
0.5x	0.957447	0.440464	4.087	53.828
1x	0.973362	0.564715	2.515	47.858
2x	0.982766	0.711979	1.605	36.021
3x	0.986646	0.792314	1.237	25.463
4x	0.988806	0.855796	1.032	16.617
5x	0.9902	0.906726	0.898	10.095
6x	0.991169	0.942764	0.805	5.893
7x	0.991908	0.964255	0.736	3.551

## Sheet: Supplementary Table 2
Supplementary Table 2. Standard deviation and average standard error of correlation coefficient at each frequency bins
Data	MAF<0.2		0.2<=MAF<0.5		0.5<=MAF<1		1<=MAF<2		2<=MAF<5		5<=MAF<10		10<=MAF<20		20<=MAF<30		30<=MAF<40		40<=MAF<50		50<=MAF<100
	SD	average SE	SD	average SE	SD	average SE	SD	average SE	SD	average SE	SD	average SE	SD	average SE	SD	average SE	SD	average SE	SD	average SE	SD	average SE
GSA	0.454275	0.100152	0.466083	0.0692166	0.450537	0.0621096	0.407553	0.0482655	0.325314	0.0329946	0.259691	0.0288472	0.218198	0.0280063	0.198829	0.030796	0.195887	0.0333072	0.201683	0.0337542	0.441742	0.0298002
LPS 0.5x	0.462759	0.108473	0.388314	0.0667477	0.356844	0.0583449	0.31703	0.0467827	0.246111	0.0308311	0.185247	0.0212135	0.1555	0.0189694	0.149751	0.0206935	0.151666	0.0223187	0.160767	0.0226505	0.438624	0.0207742
LPS 1.0x	0.46685	0.0867668	0.327384	0.038855	0.285962	0.0316407	0.247908	0.0247713	0.188151	0.0161665	0.143897	0.01129	0.122416	0.0101047	0.12182	0.0114137	0.127634	0.0125244	0.141143	0.0130361	0.439159	0.0119837
LPS 2.0x	0.458332	0.0757991	0.265557	0.02335	0.222064	0.0176324	0.189694	0.0133959	0.148546	0.00943135	0.117739	0.00690474	0.103943	0.00645345	0.105991	0.00729203	0.113808	0.00832887	0.129748	0.00877778	0.439231	0.00838147
LPS 3.0x	0.451018	0.0683663	0.230175	0.0170344	0.191324	0.0125139	0.163195	0.00985915	0.129567	0.00711294	0.107186	0.00556043	0.0954219	0.00513056	0.0992626	0.0059645	0.107898	0.00677119	0.125076	0.00720847	0.439169	0.00710653
LPS 4.0x	0.444778	0.0632621	0.210556	0.0136738	0.170806	0.0100539	0.147943	0.00781829	0.118931	0.00594468	0.0999922	0.00471971	0.0902885	0.00444488	0.0951043	0.00506731	0.104744	0.00598038	0.122202	0.0063096	0.439136	0.00632093
LPS 5.0x	0.439551	0.0583547	0.196203	0.0117134	0.157365	0.00866264	0.136337	0.00667224	0.111522	0.00513139	0.0945199	0.00423375	0.0874613	0.00402064	0.0924228	0.00453078	0.102253	0.00535933	0.120341	0.00573371	0.43911	0.00582222
LPS 6.0x	0.43702	0.0555839	0.187571	0.0107175	0.14711	0.00745948	0.128791	0.00608143	0.105329	0.00462907	0.0912044	0.003849	0.0845747	0.00361835	0.0904695	0.00413739	0.100019	0.00483558	0.118835	0.00523566	0.439094	0.005416
LPS 7.0x	0.434073	0.0523626	0.179574	0.00937854	0.138337	0.00651031	0.122696	0.00537004	0.101701	0.00421899	0.0883642	0.00356554	0.08286	0.00333682	0.0888511	0.00385686	0.0989919	0.00457816	0.11767	0.00490636	0.439084	0.00513041

## Sheet: Supplementary Table 3
Supplementary Table 3. Missing rates and average depth for Parkinson's disease associated risk SNPs from an East Asian meta genome-wide association study (Foo et al., 2020)
rs ID	Chromosome	Position	Effect allele	Feature	Missing rate from raw data						LPS average depth
					GSA	LPS 0.5x	LPS 1.0x	LPS 2.0x	LPS Raw		LPS 0.5x	LPS 1.0x	LPS 2.0x	LPS Raw
rs823118	1	205723572	T	Replicated	NA	0.633	0.378	0.144	0.005		0.484043	1.0266	1.99468	5.10638
rs6679073	1	205756484	A	EAS	0	0.564	0.356	0.138	0		0.526596	1.02128	2.13298	5.2766
rs16846351	1	226846712	G	EAS	NA	0.553	0.261	0.075	0		0.654255	1.29255	2.53723	6.18617
rs4653767	1	226916078	T	Replicated	NA	0.585	0.388	0.122	0.005		0.505319	0.973404	2	5.33511
rs2292056	3	182735211	T	EAS	NA	0.606	0.356	0.165	0.021		0.494681	0.952128	1.78191	4.38298
rs12637471	3	182762437	G	Replicated	NA	0.585	0.394	0.122	0.021		0.537234	0.957447	2.0266	4.85638
rs34311866	4	951947	C	Replicated	NA	0.521	0.309	0.09	0.005		0.654255	1.29787	2.66489	6.97872
rs11724635	4	15737101	A	Replicated	NA	0.628	0.356	0.08	0.005		0.430851	0.909574	1.95745	5.27128
rs3816248	4	77101068	T	EAS	NA	0.59	0.298	0.101	0		0.547872	1.1117	2.15426	5.18617
rs356182	4	90626111	G	Replicated	0.005	0.654	0.394	0.186	0.005		0.452128	0.93617	1.76596	4.89362
rs6826785	4	90682474	C	EAS	NA	0.707	0.436	0.245	0.037		0.367021	0.851064	1.72872	4.0266
rs246814	5	75599208	T	EAS	NA	0.633	0.362	0.16	0.005		0.43617	0.882979	1.84574	4.76596
rs1887316	6	112151452	G	EAS	NA	0.617	0.426	0.165	0.005		0.473404	0.973404	1.98936	5.15426
rs997368	6	112243291	A	Replicated	NA	0.67	0.442	0.197	0.027		0.425532	0.851064	1.62234	4.29255
rs9638616	7	70750493	T	EAS	NA	0.644	0.457	0.181	0.021		0.441489	0.771277	1.7234	4.5
rs12278023	11	83510117	T	EAS	NA	0.707	0.431	0.176	0.005		0.345745	0.803191	1.80851	4.82447
rs3793947	11	83544472	G	Replicated	NA	0.553	0.356	0.144	0.011		0.521277	0.930851	1.86702	4.98936
rs141336855	12	40387749	T	EAS	NA	0.676	0.447	0.176	0.027		0.404255	0.835106	1.7766	4.26596
rs12456492	18	40673380	G	Replicated	NA	0.681	0.479	0.223	0.016		0.393617	0.81383	1.59574	4.07447
rs4130047	18	40678235	C	EAS	NA	0.617	0.431	0.234	0.048		0.478723	0.867021	1.56915	3.95745

## Sheet: Supplementary Table 4
Supplementary Table 4. Genotype concordance statistics of PD-associated variants between imputed genotypes using 1KGP3 and high-coverage genotypes using WGS of 8 Korean invidiuals
Cov	Pearson correlation coefficient (r2)		non-reference discordance rate
	GLIMPSE	minimac4	GLIMPSE	minimac4
0.5x	0.934351	0.325464	6.7515	59.9121
1x	1	0.397283	0	57.9868
2x	1	0.666317	0	40.3179
3x	1	0.782315	0	27.9546
4x	1	0.8196	0	24.1026
5x	1	0.919164	0	10.5109
6x	1	0.95137	0	4.78175
7x	1	0.967773	0	4.20138

## Sheet: Supplementary Table 5
Supplementary Table 5. Area under curve of polygenic risk score using GSA and LPS imputed by the 1KGP3 panel
Type	1st set (JAMA.EAS)	2nd set (JAMA.EUR_EASrep)	3rd set (JAMA.merged)
GSA	0.61187	0.617617	0.652213
LPS 0.5x	0.618698	0.615056	0.646523
LPS 1.0x	0.614829	0.638955	0.6521
LPS 2.0x	0.619381	0.625242	0.649027
WGS 5.0x	0.615455	0.635826	0.652213
* GSA (r2 30) - minimac4 & LPS-GLIMPSE

## Sheet: Supplementary Table 6
Supplementary Table 6. Correlation in polygenic risk score between GSA and LPS imputed by the 1KGP3 panel
Type	1st set (JAMA.EAS)	2nd set (JAMA.EUR_EASrep)	3rd set (JAMA.merged)
LPS 0.5x	0.951739	0.955752	0.958543
LPS 1.0x	0.956264	0.976075	0.966311
LPS 2.0x	0.960763	0.971311	0.970475
WGS 5.0x	0.957836	0.974809	0.968078
